# Supplementary material for: Functional Polymeric Membranes with Antioxidant Properties for the Colorimetric Detection of Amines
Source: Sensors (Basel). 2023 Nov 20;23(22):9288. doi: 10.3390/s23229288 (PMC10675507; doi:10.3390/s23229288)
Supplement: Supplementary file 1 [file sensors-23-09288-s001.zip]

Archive with 1 entries (1 files):
- sensors-2663653.pdf
